# Supplementary material for: Taxonomic notes on the genus Hexanchorus Sharp, 1882 and Heterelmis Sharp, 1882 from Bolivia (Coleoptera, Elmidae)
Source: Zookeys. 2026 Feb 19;1270:51–68. doi: 10.3897/zookeys.1270.178101 (PMC12946821; doi:10.3897/zookeys.1270.178101)
Supplement: XML Treatment for Hexanchorus tibialis [file zookeys.1270.178101-treatment1.xml]

<!DOCTYPE tp:taxon-treatment
  PUBLIC "-//TaxonX//DTD Taxonomic Treatment Publishing DTD v0 20100105//EN" "tax-treatment-NSO.dtd">
<tp:taxon-treatment xmlns:tp="http://www.plazi.org/taxpub"><tp:treatment-meta><kwd-group><label>Taxon classification</label><kwd>
                <named-content content-type="kingdom">Animalia</named-content>
              </kwd><kwd>
                <named-content content-type="order">Coleoptera</named-content>
              </kwd><kwd>
                <named-content content-type="family">Elmidae</named-content>
              </kwd></kwd-group><mixed-citation publication-type="journal"><person-group><name><surname>Linský</surname><given-names>Marek</given-names></name><name><surname>Čiampor</surname><given-names>Fedor</given-names></name></person-group><article-title>Taxonomic notes on the genus <italic><tp:taxon-name><tp:taxon-name-part taxon-name-part-type="genus" reg="Hexanchorus">Hexanchorus</tp:taxon-name-part></tp:taxon-name></italic> Sharp, 1882 and <italic><tp:taxon-name><tp:taxon-name-part taxon-name-part-type="genus" reg="Heterelmis">Heterelmis</tp:taxon-name-part></tp:taxon-name></italic> Sharp, 1882 from Bolivia (<tp:taxon-name><tp:taxon-name-part taxon-name-part-type="order" reg="Coleoptera">Coleoptera</tp:taxon-name-part></tp:taxon-name>, <tp:taxon-name><tp:taxon-name-part taxon-name-part-type="family" reg="Elmidae">Elmidae</tp:taxon-name-part></tp:taxon-name>)</article-title><source>Zookeys</source><day>19</day><month>02</month><year>2026</year><volume>1270</volume><fpage>51</fpage><lpage>68</lpage><pub-id pub-id-type="doi">10.3897/zookeys.1270.178101</pub-id></mixed-citation></tp:treatment-meta><tp:nomenclature><tp:taxon-name><object-id xmlns:xlink="http://www.w3.org/1999/xlink" content-type="arpha" xlink:type="simple">DC2EFDB1-4DA3-52A5-9DFC-D1D996CE4B78</object-id>
                    		<tp:taxon-name-part taxon-name-part-type="genus" reg="Hexanchorus">Hexanchorus</tp:taxon-name-part> <tp:taxon-name-part taxon-name-part-type="species" reg="tibialis">tibialis</tp:taxon-name-part>
                    	</tp:taxon-name><tp:taxon-authority>Hinton, 1935</tp:taxon-authority><xref ref-type="fig" rid="F1">Figs 1</xref><xref ref-type="fig" rid="F2">, 2</xref><xref ref-type="fig" rid="F5">, 5 D, 6A</xref></tp:nomenclature><tp:treatment-sec sec-type="Type material examined"><title>Type material examined.</title><p>(1 ♂) <bold><italic>Holotype</italic></bold>: Bolivia •  ♂ “Type // Bolivia // Yungas de Cochabamba Bolivie // Fry Coll. 1905.100. // 69276 // type tibialis H.E. Hinton // <abbrev xmlns:xlink="http://www.w3.org/1999/xlink" content-type="institution" xlink:title="Natural History Museum (London, United Kingdom)" xlink:type="simple">NHMUK</abbrev> 010875808” (<abbrev xmlns:xlink="http://www.w3.org/1999/xlink" content-type="institution" xlink:title="Natural History Museum (London, United Kingdom)" xlink:type="simple">NHMUK</abbrev>).</p></tp:treatment-sec><tp:treatment-sec sec-type="Condition"><title>Condition.</title><p>The holotype (Fig. <xref ref-type="fig" rid="F1">1A</xref>) lacks antennae; the left protarsus lacks the last two segments, the right protarsus has only the first segment intact; middle legs are missing; the left metatarsus is incomplete, lacking the last two segments. The last two abdominal ventrites, as well as the sixth ventrite, are glued next to the specimen.</p><fig id="F1" position="float" orientation="portrait"><object-id xmlns:xlink="http://www.w3.org/1999/xlink" content-type="doi" xlink:type="simple">10.3897/zookeys.1270.178101.figure1</object-id><object-id xmlns:xlink="http://www.w3.org/1999/xlink" content-type="arpha" xlink:type="simple">162C39BA-2E7C-5B36-93B1-384C2FB1693E</object-id><label>Figure 1.</label><caption><p>Dorsal habiti of <italic><tp:taxon-name><tp:taxon-name-part taxon-name-part-type="genus" reg="Hexanchorus">Hexanchorus</tp:taxon-name-part> <tp:taxon-name-part taxon-name-part-type="species" reg="tibialis">tibialis</tp:taxon-name-part></tp:taxon-name></italic> Hinton, 1935. <bold>A</bold>. Male, holotype [<abbrev xmlns:xlink="http://www.w3.org/1999/xlink" content-type="institution" xlink:title="Natural History Museum (London, United Kingdom)" xlink:type="simple">NHMUK</abbrev>]; <bold>B</bold>. Male, non-type [<abbrev xmlns:xlink="http://www.w3.org/1999/xlink" content-type="institution" xlink:title="Muséum national d’Histoire naturelle (Paris, France)" xlink:type="simple">MNHN</abbrev>]; <bold>C</bold>. Male, non-type [<abbrev xmlns:xlink="http://www.w3.org/1999/xlink" content-type="institution" xlink:title="Muséum national d’Histoire naturelle (Paris, France)" xlink:type="simple">MNHN</abbrev>]; <bold>D</bold>. Female, non-type [<abbrev xmlns:xlink="http://www.w3.org/1999/xlink" content-type="institution" xlink:title="Muséum national d’Histoire naturelle (Paris, France)" xlink:type="simple">MNHN</abbrev>]; <bold>E</bold>. Female, non-type [<abbrev xmlns:xlink="http://www.w3.org/1999/xlink" content-type="institution" xlink:title="Muséum national d’Histoire naturelle (Paris, France)" xlink:type="simple">MNHN</abbrev>]; <bold>F</bold>. Female, non-type [<abbrev xmlns:xlink="http://www.w3.org/1999/xlink" content-type="institution" xlink:title="Muséum national d’Histoire naturelle (Paris, France)" xlink:type="simple">MNHN</abbrev>]. Photographs <bold>C–F</bold> taken by Christophe Rivier (<abbrev xmlns:xlink="http://www.w3.org/1999/xlink" content-type="institution" xlink:title="Muséum national d’Histoire naturelle (Paris, France)" xlink:type="simple">MNHN</abbrev>). Scale bars: 2 mm.</p></caption><graphic xmlns:xlink="http://www.w3.org/1999/xlink" xlink:href="zookeys-1270-051_article-178101__-g001.jpg" id="oo_1544362.jpg" position="float" orientation="portrait" xlink:type="simple"><uri content-type="original_file" xlink:type="simple">https://binary.pensoft.net/fig/1544362</uri></graphic></fig></tp:treatment-sec><tp:treatment-sec sec-type="Non-type material examined"><title>Non-type material examined.</title><p>(2 ♂♂, 3 ♀♀) Bolivia •  ♂ “♂// Yungas de Cochabamba Bolivie // Type // Xexanchorus montanus = ined. Grouv // J. Delève det., 1967 <tp:taxon-name><tp:taxon-name-part taxon-name-part-type="genus" reg="Hexanchorus">Hexanchorus</tp:taxon-name-part> <tp:taxon-name-part taxon-name-part-type="species" reg="tibialis">tibialis</tp:taxon-name-part></tp:taxon-name> Hntn // Muséum Paris // <tp:taxon-name><tp:taxon-name-part taxon-name-part-type="genus" reg="Hexanchorus">Hexanchorus</tp:taxon-name-part> <tp:taxon-name-part taxon-name-part-type="species" reg="tibialis">tibialis</tp:taxon-name-part></tp:taxon-name> Hinton, 1935 Vidit Thiago Polizei 2017” (<abbrev xmlns:xlink="http://www.w3.org/1999/xlink" content-type="institution" xlink:title="Muséum national d’Histoire naturelle (Paris, France)" xlink:type="simple">MNHN</abbrev>) •  1♂, 3♀♀ [examined from photographs only] sharing the following three labels: “Yungas de Cochabamba Bolivie // Museum Paris Coll. A. Grouvelle 1917 // J. Delève det., 1966 <tp:taxon-name><tp:taxon-name-part taxon-name-part-type="genus" reg="Hexanchorus">Hexanchorus</tp:taxon-name-part> <tp:taxon-name-part taxon-name-part-type="species" reg="tibialis">tibialis</tp:taxon-name-part></tp:taxon-name> Hntn”, differing only in the fourth label “Muséum Paris” followed by accession numbers EC56316 (♂) and EC56313–EC56315 (♀♀), (<abbrev xmlns:xlink="http://www.w3.org/1999/xlink" content-type="institution" xlink:title="Muséum national d’Histoire naturelle (Paris, France)" xlink:type="simple">MNHN</abbrev>).</p></tp:treatment-sec><tp:treatment-sec sec-type="Diagnosis"><title>Diagnosis.</title><p>Males of <italic><tp:taxon-name><tp:taxon-name-part taxon-name-part-type="genus" reg="Hexanchorus">Hexanchorus</tp:taxon-name-part> <tp:taxon-name-part taxon-name-part-type="species" reg="tibialis">tibialis</tp:taxon-name-part></tp:taxon-name></italic> can be distinguished from all species of the genus by combination of the following characters: 1) large size, <abbrev xmlns:xlink="http://www.w3.org/1999/xlink" xlink:title="body length" xlink:type="simple">CL</abbrev> 3.52–3.63 mm (<italic>n</italic> = 3); 2) mesotibia with anterior lateral pubescent area in basal 1/5, posterior lateral pubescent area long at basal 1/2; 3) mesotibia with a distinct apical tubercle on the inner side; 4) metatibia with a small and obliquely longitudinal apical tubercle on the inner side; 5) elytral apices rounded; 6) penis gradually narrowing towards apex from ca basal 1/3, subapically abruptly constricted into a rounded apex.</p></tp:treatment-sec><tp:treatment-sec sec-type="Redescription"><title>Redescription.</title><p><bold>Male</bold>. Body elongate, subparallel, dorsum moderately convex (Fig. <xref ref-type="fig" rid="F1">1A–C</xref>). <abbrev xmlns:xlink="http://www.w3.org/1999/xlink" xlink:title="body length" xlink:type="simple">CL</abbrev> 3.52–3.63 mm (<italic>n</italic> = 3); <abbrev xmlns:xlink="http://www.w3.org/1999/xlink" xlink:title="maximum elytral width" xlink:type="simple">EW</abbrev> 1.24–1.28 mm (<italic>n</italic> = 3). Dorsal surface densely covered with fine, short, recumbent, grey setae, often with green iridescence, and with sparser, longer, darker, semierect setae. <italic>Colour</italic>: cuticle black to dark reddish brown; basal antennal segments I–II, mouthparts, trochanters, bases of femora, mesotibiae, and claws paler.</p><p><bold><italic>Head</italic></bold> partly retractable into prothorax, without distinct impressions. Surface microreticulate, with dense, fine punctures and sparse, coarse punctures. Clypeus with anterior margin truncate, anterior angles broadly rounded. Labrum feebly emarginate anteromedially, expanded laterally with sides broadly rounded, densely setose. Eyes suboval in lateral view, protruding from head outline, bordered by long, dark, curved setae (“eyelashes”) that arise near dorsal and ventral sides of eyes and extend toward the middle of the eye. Antennae 11-segmented, densely pubescent with short, pale setae, first two segments also with numerous long, darker, hair-like setae.</p><p><bold><italic>Thorax</italic></bold>. Pronotum <abbrev xmlns:xlink="http://www.w3.org/1999/xlink" xlink:title="pronotal length" xlink:type="simple">PL</abbrev> 0.76–0.82 mm (<italic>n</italic> = 3), <abbrev xmlns:xlink="http://www.w3.org/1999/xlink" xlink:title="maximum pronotal width" xlink:type="simple">PW</abbrev> 0.94–0.95 mm (<italic>n</italic> = 3), widest at basal 2/5; with complete transverse depression in apical third, small basolateral impressions, and two prescutellar foveae; sublateral carinae absent; medial sulcus indistinct; lateral margins convex before and after depression; anterior margin arcuate, anterior angles rounded; posterior margin trisinuate, broadly arcuate on each side and narrowly in front of scutellum; posterior angles suborthogonal. Scutellum subtriangular. Hypomera moderately wide, narrowed in the middle. Legs slender and very long. Pro- and metatibia fully clothed; mesotibia with anterior lateral pubescent area in basal 1/5, posterior lateral pubescent area long at basal 1/2. Apex of mesotibia with a distinct tubercle on inner side, apex of metatibia with a small and obliquely longitudinal tubercle. Protarsus simple (Fig. <xref ref-type="fig" rid="F6">6A</xref>). Fourth tarsomere with a distinctly longer, apicoventral, erect, hair-like seta about half as long as the last tarsal segment. Tarsal claws long and stout. Elytra <abbrev xmlns:xlink="http://www.w3.org/1999/xlink" xlink:title="elytral length" xlink:type="simple">EL</abbrev> 2.70–2.87 mm (n = 3), <abbrev xmlns:xlink="http://www.w3.org/1999/xlink" xlink:title="maximum elytral width" xlink:type="simple">EW</abbrev> 1.24–1.28 mm (n = 3), widest across humeri; more than three times longer than pronotum, subparallel in anterior 4/5. Each elytron with 10 rows of small punctures; punctures on the mid-disc round, separated longitudinally by 2–4 times their diameter, becoming finer and shallower toward sides and apex, and nearly effaced apically. Intervals flat to slightly depressed; sutural interval weakly raised on the posterior half. Lateral margins smooth; apex narrowly and evenly rounded on the inner side. Epipleura narrow, oblique near basal 1/3, then inflexed horizontally.</p><p><bold><italic>Aedeagus</italic></bold> (Fig. <xref ref-type="fig" rid="F2">2</xref>) elongate and slender, penis almost subparallel, apically gradually narrowing from approximately basal 1/3, subapically abruptly constricted into a rounded apex. Corona membranous, dorsal fibula absent. Membranous sack with a long, slender, weakly sinuate ventral sclerite (fibula major sensu <xref ref-type="bibr" rid="B22">Linský et al. 2022</xref>). Parameres about half as long as penis, in ventral view fused in the middle, in lateral view widest at base, tapering towards broadly rounded apex. Phallobase slightly longer than penis, in ventral view subparallel, in lateral view curved. Sternite VIII (Fig. <xref ref-type="fig" rid="F5">5D</xref>) with long and stout median strut; apically broadly bisinuate; densely set with moderately long, curved, semierect, hair-like setae.</p><fig id="F2" position="float" orientation="portrait"><object-id xmlns:xlink="http://www.w3.org/1999/xlink" content-type="doi" xlink:type="simple">10.3897/zookeys.1270.178101.figure2</object-id><object-id xmlns:xlink="http://www.w3.org/1999/xlink" content-type="arpha" xlink:type="simple">787C17B6-3F66-5B00-AF0C-E32F8C45A018</object-id><label>Figure 2.</label><caption><p>Aedeagus of <italic><tp:taxon-name><tp:taxon-name-part taxon-name-part-type="genus" reg="Hexanchorus">Hexanchorus</tp:taxon-name-part> <tp:taxon-name-part taxon-name-part-type="species" reg="tibialis">tibialis</tp:taxon-name-part></tp:taxon-name></italic> Hinton, 1935. <bold>A</bold>. Ventral view, non-type [<abbrev xmlns:xlink="http://www.w3.org/1999/xlink" content-type="institution" xlink:title="Muséum national d’Histoire naturelle (Paris, France)" xlink:type="simple">MNHN</abbrev>]; <bold>B</bold>. Ventral view, holotype [<abbrev xmlns:xlink="http://www.w3.org/1999/xlink" content-type="institution" xlink:title="Natural History Museum (London, United Kingdom)" xlink:type="simple">NHMUK</abbrev>]; <bold>C</bold>. Lateral view, holotype [<abbrev xmlns:xlink="http://www.w3.org/1999/xlink" content-type="institution" xlink:title="Natural History Museum (London, United Kingdom)" xlink:type="simple">NHMUK</abbrev>]. Scale bar: 0.1 mm.</p></caption><graphic xmlns:xlink="http://www.w3.org/1999/xlink" xlink:href="zookeys-1270-051_article-178101__-g002.jpg" id="oo_1544363.jpg" position="float" orientation="portrait" xlink:type="simple"><uri content-type="original_file" xlink:type="simple">https://binary.pensoft.net/fig/1544363</uri></graphic></fig><p><bold>Female</bold> externally similar to male, slightly larger; elytral apex produced with inner margin nearly straight; meso- and metatibia without apical tubercle on inner side (Figs <xref ref-type="fig" rid="F1">1D–F</xref>). Females vary in size (<abbrev xmlns:xlink="http://www.w3.org/1999/xlink" xlink:title="body length" xlink:type="simple">CL</abbrev> 3.95–4.04 mm [<italic>n</italic> = 3], <abbrev xmlns:xlink="http://www.w3.org/1999/xlink" xlink:title="pronotal length" xlink:type="simple">PL</abbrev> 0.86–0.91 mm [<italic>n</italic> = 2], <abbrev xmlns:xlink="http://www.w3.org/1999/xlink" xlink:title="maximum pronotal width" xlink:type="simple">PW</abbrev> 1.06–1.09 mm [<italic>n</italic> = 2], <abbrev xmlns:xlink="http://www.w3.org/1999/xlink" xlink:title="elytral length" xlink:type="simple">EL</abbrev> 3.04–3.16 mm [<italic>n</italic> = 3], <abbrev xmlns:xlink="http://www.w3.org/1999/xlink" xlink:title="maximum elytral width" xlink:type="simple">EW</abbrev> 1.44–1.51 mm [<italic>n</italic> = 3]).</p></tp:treatment-sec><tp:treatment-sec sec-type="Remarks"><title>Remarks.</title><p>Ventral side and female genitalia were not examined.</p></tp:treatment-sec><tp:treatment-sec sec-type="Distribution"><title>Distribution.</title><p>Known from the Yungas of Cochabamba, Bolivia (for possible collecting sites, see Discussion), and Cusco and Madre de Dios regions, Peru (<xref ref-type="bibr" rid="B31">Shepard and Chaboo 2015</xref>; W.D. Shepard pers. comm.).</p></tp:treatment-sec><tp:treatment-sec sec-type="Comparative notes"><title>Comparative notes.</title><p>This species differs from its congener <italic><tp:taxon-name><tp:taxon-name-part taxon-name-part-type="genus" reg="Hexanchorus">H.</tp:taxon-name-part> <tp:taxon-name-part taxon-name-part-type="species" reg="siriono">siriono</tp:taxon-name-part></tp:taxon-name></italic> sp. nov. by the absence of laterally dilated protarsi in males, by the shorter anterior (basal 1/5 vs basal 1/3) and longer posterior (basal 1/2 vs basal 1/3) lateral pubescence on the mesotibia, and by the median lobe, which is apically constricted (vs apically expanded laterally in <italic><tp:taxon-name><tp:taxon-name-part taxon-name-part-type="genus" reg="Hexanchorus">H.</tp:taxon-name-part> <tp:taxon-name-part taxon-name-part-type="species" reg="siriono">siriono</tp:taxon-name-part></tp:taxon-name></italic> sp. nov.). The lack of sexual dimorphism in the protarsi and profemora, together with a more distinct mesotibial apical carina and a less distinct metatibial one, places this species near several Ecuadorian <italic><tp:taxon-name><tp:taxon-name-part taxon-name-part-type="genus" reg="Hexanchorus">Hexanchorus</tp:taxon-name-part></tp:taxon-name></italic> species. Most of these differ from <italic><tp:taxon-name><tp:taxon-name-part taxon-name-part-type="genus" reg="Hexanchorus">H.</tp:taxon-name-part> <tp:taxon-name-part taxon-name-part-type="species" reg="tibialis">tibialis</tp:taxon-name-part></tp:taxon-name></italic> by a greater extent of mesotibial pubescence (anteriorly reaching at least the midlength vs basal 1/5 and posteriorly reaching at least basal 2/3 vs basal 1/2), except <italic><tp:taxon-name><tp:taxon-name-part taxon-name-part-type="genus" reg="Hexanchorus">H.</tp:taxon-name-part> <tp:taxon-name-part taxon-name-part-type="species" reg="rostratus">rostratus</tp:taxon-name-part></tp:taxon-name></italic> Linský et al., 2019, in which it is restricted to the extreme base anteriorly and to the basal 1/4 posteriorly. These two species differ in the extent of mesotibial pubescence, in the shape of the elytral apices (rounded vs feebly produced and projected outwards), and in the morphology of the median lobe, which is wider with a preapical constriction in <italic><tp:taxon-name><tp:taxon-name-part taxon-name-part-type="genus" reg="Hexanchorus">H.</tp:taxon-name-part> <tp:taxon-name-part taxon-name-part-type="species" reg="tibialis">tibialis</tp:taxon-name-part></tp:taxon-name></italic>, and narrow, gradually tapering into an apex in <italic><tp:taxon-name><tp:taxon-name-part taxon-name-part-type="genus" reg="Hexanchorus">H.</tp:taxon-name-part> <tp:taxon-name-part taxon-name-part-type="species" reg="rostratus">rostratus</tp:taxon-name-part></tp:taxon-name></italic> (<xref ref-type="bibr" rid="B21">Linský et al. 2019</xref>; unpublished data).</p></tp:treatment-sec><tp:treatment-sec><!--Section generated to contain objects referenced in tp:taxon-treatment.--><fig id="F5" position="float" orientation="portrait"><object-id xmlns:xlink="http://www.w3.org/1999/xlink" content-type="doi" xlink:type="simple">10.3897/zookeys.1270.178101.figure5</object-id><object-id xmlns:xlink="http://www.w3.org/1999/xlink" content-type="arpha" xlink:type="simple">6449B2BE-BE6B-5CF1-AB64-88ECA92FB387</object-id><label>Figure 5.</label><caption><p>Genital structures of <italic><tp:taxon-name><tp:taxon-name-part taxon-name-part-type="genus" reg="Hexanchorus">Hexanchorus</tp:taxon-name-part> <tp:taxon-name-part taxon-name-part-type="species" reg="siriono">siriono</tp:taxon-name-part></tp:taxon-name></italic> sp. nov. and <italic><tp:taxon-name><tp:taxon-name-part taxon-name-part-type="genus" reg="Hexanchorus">H.</tp:taxon-name-part> <tp:taxon-name-part taxon-name-part-type="species" reg="tibialis">tibialis</tp:taxon-name-part></tp:taxon-name></italic> Hinton, 1935. <bold>A</bold>. Ovipositor, paratype [<abbrev xmlns:xlink="http://www.w3.org/1999/xlink" content-type="institution" xlink:title="Sam Noble Oklahoma Museum of Natural History (Norman, Oklahoma, USA)" xlink:type="simple">OMNH</abbrev>]; <bold>B</bold>. Female sternite VIII, paratype [<abbrev xmlns:xlink="http://www.w3.org/1999/xlink" content-type="institution" xlink:title="Sam Noble Oklahoma Museum of Natural History (Norman, Oklahoma, USA)" xlink:type="simple">OMNH</abbrev>]; <bold>C</bold>. Male sternite VIII, paratype [<abbrev xmlns:xlink="http://www.w3.org/1999/xlink" content-type="institution" xlink:title="Natural History Museum (London, United Kingdom)" xlink:type="simple">NHMUK</abbrev>]; <bold>D</bold>. Male sternite VIII of <italic><tp:taxon-name><tp:taxon-name-part taxon-name-part-type="genus" reg="Hexanchorus">H.</tp:taxon-name-part> <tp:taxon-name-part taxon-name-part-type="species" reg="tibialis">tibialis</tp:taxon-name-part></tp:taxon-name></italic>, holotype [<abbrev xmlns:xlink="http://www.w3.org/1999/xlink" content-type="institution" xlink:title="Natural History Museum (London, United Kingdom)" xlink:type="simple">NHMUK</abbrev>]. Scale bars: 0.1 mm.</p></caption><graphic xmlns:xlink="http://www.w3.org/1999/xlink" xlink:href="zookeys-1270-051_article-178101__-g005.jpg" id="oo_1544366.jpg" position="float" orientation="portrait" xlink:type="simple"><uri content-type="original_file" xlink:type="simple">https://binary.pensoft.net/fig/1544366</uri></graphic></fig><fig id="F6" position="float" orientation="portrait"><object-id xmlns:xlink="http://www.w3.org/1999/xlink" content-type="doi" xlink:type="simple">10.3897/zookeys.1270.178101.figure6</object-id><object-id xmlns:xlink="http://www.w3.org/1999/xlink" content-type="arpha" xlink:type="simple">36971D74-FBD3-5C27-BEE0-E118C623DA2F</object-id><label>Figure 6.</label><caption><p>Male protarsi of selected <italic><tp:taxon-name><tp:taxon-name-part taxon-name-part-type="genus" reg="Hexanchorus">Hexanchorus</tp:taxon-name-part></tp:taxon-name></italic> species. <bold>A</bold>. <italic><tp:taxon-name><tp:taxon-name-part taxon-name-part-type="genus" reg="Hexanchorus">H.</tp:taxon-name-part> <tp:taxon-name-part taxon-name-part-type="species" reg="tibialis">tibialis</tp:taxon-name-part></tp:taxon-name></italic> Hinton, 1935, non-type [<abbrev xmlns:xlink="http://www.w3.org/1999/xlink" content-type="institution" xlink:title="Muséum national d’Histoire naturelle (Paris, France)" xlink:type="simple">MNHN</abbrev>]; <bold>B</bold>. <italic><tp:taxon-name><tp:taxon-name-part taxon-name-part-type="genus" reg="Hexanchorus">H.</tp:taxon-name-part> <tp:taxon-name-part taxon-name-part-type="species" reg="caraibus">caraibus</tp:taxon-name-part></tp:taxon-name></italic> (Coquerel, 1851), non-type [<abbrev xmlns:xlink="http://www.w3.org/1999/xlink" content-type="institution" xlink:title="Sam Noble Oklahoma Museum of Natural History (Norman, Oklahoma, USA)" xlink:type="simple">OMNH</abbrev>]; <bold>C</bold>. <italic><tp:taxon-name><tp:taxon-name-part taxon-name-part-type="genus" reg="Hexanchorus">H.</tp:taxon-name-part> <tp:taxon-name-part taxon-name-part-type="species" reg="tarsalis">tarsalis</tp:taxon-name-part></tp:taxon-name></italic> Hinton, 1937, holotype [<abbrev xmlns:xlink="http://www.w3.org/1999/xlink" content-type="institution" xlink:title="Natural History Museum (London, United Kingdom)" xlink:type="simple">NHMUK</abbrev>]; <bold>D</bold>. <italic><tp:taxon-name><tp:taxon-name-part taxon-name-part-type="genus" reg="Hexanchorus">H.</tp:taxon-name-part> <tp:taxon-name-part taxon-name-part-type="species" reg="siriono">siriono</tp:taxon-name-part></tp:taxon-name></italic> sp. nov., paratype [<abbrev xmlns:xlink="http://www.w3.org/1999/xlink" content-type="institution" xlink:title="Natural History Museum (London, United Kingdom)" xlink:type="simple">NHMUK</abbrev>]. Not to scale.</p></caption><graphic xmlns:xlink="http://www.w3.org/1999/xlink" xlink:href="zookeys-1270-051_article-178101__-g006.jpg" id="oo_1544367.jpg" position="float" orientation="portrait" xlink:type="simple"><uri content-type="original_file" xlink:type="simple">https://binary.pensoft.net/fig/1544367</uri></graphic></fig></tp:treatment-sec><ref-list><ref id="B22"><mixed-citation xmlns:xlink="http://www.w3.org/1999/xlink" xlink:type="simple">Linský M, Čiamporová-Zaťovičová Z, Laššová K, Čiampor Jr F (2022) Molecular phylogeny of the riffle beetle genus <italic><tp:taxon-name><tp:taxon-name-part taxon-name-part-type="genus">Hexanchorus</tp:taxon-name-part></tp:taxon-name></italic> revealed a presence of a new genus (<tp:taxon-name><tp:taxon-name-part taxon-name-part-type="order">Coleoptera</tp:taxon-name-part></tp:taxon-name>: <tp:taxon-name><tp:taxon-name-part taxon-name-part-type="family">Elmidae</tp:taxon-name-part></tp:taxon-name>). Arthropod Systematics &amp; Phylogeny 80: 575–602. <ext-link xlink:href="10.3897/asp.80.e84013" ext-link-type="doi" xlink:type="simple">https://doi.org/10.3897/asp.80.e84013</ext-link></mixed-citation></ref><ref id="B31"><mixed-citation xmlns:xlink="http://www.w3.org/1999/xlink" xlink:type="simple">Shepard WD, Chaboo CS (2015) Beetles (<tp:taxon-name><tp:taxon-name-part taxon-name-part-type="order">Coleoptera</tp:taxon-name-part></tp:taxon-name>) of Peru: A survey of the families. <tp:taxon-name><tp:taxon-name-part taxon-name-part-type="family">Elmidae</tp:taxon-name-part></tp:taxon-name>. Journal of the Kansas Entomological Society 88(2): 167–168. <ext-link xlink:href="10.2317/kent-88-02-167-168.1" ext-link-type="doi" xlink:type="simple">https://doi.org/10.2317/kent-88-02-167-168.1</ext-link></mixed-citation></ref><ref id="B21"><mixed-citation xmlns:xlink="http://www.w3.org/1999/xlink" xlink:type="simple">Linský M, Čiamporová-Zaťovičová Z, Čiampor Jr F (2019) Four new species of <italic><tp:taxon-name><tp:taxon-name-part taxon-name-part-type="genus">Hexanchorus</tp:taxon-name-part></tp:taxon-name></italic> Sharp from Ecuador (<tp:taxon-name><tp:taxon-name-part taxon-name-part-type="order">Coleoptera</tp:taxon-name-part></tp:taxon-name>, <tp:taxon-name><tp:taxon-name-part taxon-name-part-type="family">Elmidae</tp:taxon-name-part></tp:taxon-name>) with DNA barcoding and notes on the distribution of the genus. ZooKeys 838: 85–109. <ext-link xlink:href="10.3897/zookeys.838.33086" ext-link-type="doi" xlink:type="simple">https://doi.org/10.3897/zookeys.838.33086</ext-link></mixed-citation></ref></ref-list></tp:taxon-treatment>
