# Supplementary material for: Taxonomic notes on the genus Hexanchorus Sharp, 1882 and Heterelmis Sharp, 1882 from Bolivia (Coleoptera, Elmidae)
Source: Zookeys. 2026 Feb 19;1270:51–68. doi: 10.3897/zookeys.1270.178101 (PMC12946821; doi:10.3897/zookeys.1270.178101)
Supplement: XML Treatment for Hexanchorus siriono [file zookeys.1270.178101-treatment2.xml]

<!DOCTYPE tp:taxon-treatment
  PUBLIC "-//TaxonX//DTD Taxonomic Treatment Publishing DTD v0 20100105//EN" "tax-treatment-NSO.dtd">
<tp:taxon-treatment xmlns:tp="http://www.plazi.org/taxpub"><tp:treatment-meta><kwd-group><label>Taxon classification</label><kwd>
                <named-content content-type="kingdom">Animalia</named-content>
              </kwd><kwd>
                <named-content content-type="order">Coleoptera</named-content>
              </kwd><kwd>
                <named-content content-type="family">Elmidae</named-content>
              </kwd></kwd-group><mixed-citation publication-type="journal"><person-group><name><surname>Linský</surname><given-names>Marek</given-names></name><name><surname>Čiampor</surname><given-names>Fedor</given-names></name></person-group><article-title>Taxonomic notes on the genus <italic><tp:taxon-name><tp:taxon-name-part taxon-name-part-type="genus" reg="Hexanchorus">Hexanchorus</tp:taxon-name-part></tp:taxon-name></italic> Sharp, 1882 and <italic><tp:taxon-name><tp:taxon-name-part taxon-name-part-type="genus" reg="Heterelmis">Heterelmis</tp:taxon-name-part></tp:taxon-name></italic> Sharp, 1882 from Bolivia (<tp:taxon-name><tp:taxon-name-part taxon-name-part-type="order" reg="Coleoptera">Coleoptera</tp:taxon-name-part></tp:taxon-name>, <tp:taxon-name><tp:taxon-name-part taxon-name-part-type="family" reg="Elmidae">Elmidae</tp:taxon-name-part></tp:taxon-name>)</article-title><source>Zookeys</source><day>19</day><month>02</month><year>2026</year><volume>1270</volume><fpage>51</fpage><lpage>68</lpage><pub-id pub-id-type="doi">10.3897/zookeys.1270.178101</pub-id></mixed-citation></tp:treatment-meta><tp:nomenclature><tp:taxon-name><object-id xmlns:xlink="http://www.w3.org/1999/xlink" content-type="arpha" xlink:type="simple">670EFF45-6C69-55AD-A865-0E977D9F497F</object-id>
                    		<tp:taxon-name-part taxon-name-part-type="genus" reg="Hexanchorus">Hexanchorus</tp:taxon-name-part> <tp:taxon-name-part taxon-name-part-type="species" reg="siriono">siriono</tp:taxon-name-part>
                    	
                    		<object-id xmlns:xlink="http://www.w3.org/1999/xlink" content-type="zoobank" xlink:type="simple">https://zoobank.org/7703C48F-D775-4B26-907E-0E1B05D61880</object-id>
                    	</tp:taxon-name><tp:taxon-status xmlns:xlink="http://www.w3.org/1999/xlink" xlink:type="simple">sp. nov.</tp:taxon-status><xref ref-type="fig" rid="F3">Figs 3</xref><xref ref-type="fig" rid="F4">, 4</xref><xref ref-type="fig" rid="F5">, 5 A–C, 6D, 7C</xref></tp:nomenclature><tp:treatment-sec sec-type="Type material"><title>Type material.</title><p>(5♂♂, 3♀♀) <bold><italic>Holotype</italic></bold>: Bolivia •  ♂ “♂ // BOLIVIA: Santa Cruz Amboro National Park Los Volcanes, c.1000m <named-content xmlns:xlink="http://www.w3.org/1999/xlink" content-type="dwc:verbatimCoordinates" xlink:type="simple">18° 06'S, 63° 36'W</named-content> 20/xi-12/xii/2004 // MV Light Sheet by tree fall Barclay, M.V.L. &amp; Mendel, H. BMHN(E)2004-280 // <tp:taxon-name><tp:taxon-name-part taxon-name-part-type="genus" reg="Hexanchorus">Hexanchorus</tp:taxon-name-part> <tp:taxon-name-part taxon-name-part-type="species" reg="tibialis">tibialis</tp:taxon-name-part></tp:taxon-name> Hinton, 1935 T.T.S.Polizei det. 2017” (<abbrev xmlns:xlink="http://www.w3.org/1999/xlink" content-type="institution" xlink:title="Natural History Museum (London, United Kingdom)" xlink:type="simple">NHMUK</abbrev>). <bold><italic>Allotype</italic></bold>: • ♀ as in the holotype, except for the female gender symbol (<abbrev xmlns:xlink="http://www.w3.org/1999/xlink" content-type="institution" xlink:title="Natural History Museum (London, United Kingdom)" xlink:type="simple">NHMUK</abbrev>). <bold><italic>Paratypes</italic></bold>: • 4♂♂ as in the holotype (gender symbol missing in one specimen), (<abbrev xmlns:xlink="http://www.w3.org/1999/xlink" content-type="institution" xlink:title="Natural History Museum (London, United Kingdom)" xlink:type="simple">NHMUK</abbrev>); •  2♀♀ “BOLIVIA: Santa Cruz Rio la Negra (mts.) 71/11/8 H.P.Brown // Catalog No. <abbrev xmlns:xlink="http://www.w3.org/1999/xlink" content-type="institution" xlink:title="Sam Noble Oklahoma Museum of Natural History (Norman, Oklahoma, USA)" xlink:type="simple">OMNH</abbrev>-112373 // <tp:taxon-name><tp:taxon-name-part taxon-name-part-type="genus" reg="Hexanchorus">Hexanchorus</tp:taxon-name-part></tp:taxon-name> det. H.P.B.” (<abbrev xmlns:xlink="http://www.w3.org/1999/xlink" content-type="institution" xlink:title="Sam Noble Oklahoma Museum of Natural History (Norman, Oklahoma, USA)" xlink:type="simple">OMNH</abbrev>).</p></tp:treatment-sec><tp:treatment-sec sec-type="Putative additional material"><title>Putative additional material.</title><p>Bolivia •  2 larvae “BOLIVIA: Santa Cruz Rio la Negra (mts.) 71/11/8 H.P.Brown // Catalog No. <abbrev xmlns:xlink="http://www.w3.org/1999/xlink" content-type="institution" xlink:title="Sam Noble Oklahoma Museum of Natural History (Norman, Oklahoma, USA)" xlink:type="simple">OMNH</abbrev>-112373 // <tp:taxon-name><tp:taxon-name-part taxon-name-part-type="genus" reg="Hexanchorus">Hexanchorus</tp:taxon-name-part></tp:taxon-name> det. H.P.B.” (<abbrev xmlns:xlink="http://www.w3.org/1999/xlink" content-type="institution" xlink:title="Sam Noble Oklahoma Museum of Natural History (Norman, Oklahoma, USA)" xlink:type="simple">OMNH</abbrev>).</p></tp:treatment-sec><tp:treatment-sec sec-type="Remarks"><title>Remarks.</title><p>Two larvae (Fig. <xref ref-type="fig" rid="F7">7C</xref>) were collected together with two females at the Río La Negra locality. They belong to the genus <italic><tp:taxon-name><tp:taxon-name-part taxon-name-part-type="genus" reg="Hexanchorus">Hexanchorus</tp:taxon-name-part></tp:taxon-name></italic>, as they have a fusiform, slightly dorsoventrally depressed body with setose lateral thoracic and abdominal extensions, a rounded terminal segment, a dorsal tubercle on each side of the posterior margin of segment VIII, and ventral pleural sclerites on abdominal segments I–VI (<xref ref-type="bibr" rid="B24">Manzo and Archangelsky 2008</xref>; <xref ref-type="bibr" rid="B22">Linský et al. 2022</xref>). They may or may not belong to <italic><tp:taxon-name><tp:taxon-name-part taxon-name-part-type="genus" reg="Hexanchorus">H.</tp:taxon-name-part> <tp:taxon-name-part taxon-name-part-type="species" reg="siriono">siriono</tp:taxon-name-part></tp:taxon-name></italic> sp. nov. because species-level diagnostic larval characters for <italic><tp:taxon-name><tp:taxon-name-part taxon-name-part-type="genus" reg="Hexanchorus">Hexanchorus</tp:taxon-name-part></tp:taxon-name></italic> have not been documented so far.</p></tp:treatment-sec><tp:treatment-sec sec-type="Diagnosis"><title>Diagnosis.</title><p>Males of <italic><tp:taxon-name><tp:taxon-name-part taxon-name-part-type="genus" reg="Hexanchorus">Hexanchorus</tp:taxon-name-part> <tp:taxon-name-part taxon-name-part-type="species" reg="siriono">siriono</tp:taxon-name-part></tp:taxon-name></italic> sp. nov. can be distinguished from all species of the genus by combination of the following characters: 1) large size <abbrev xmlns:xlink="http://www.w3.org/1999/xlink" xlink:title="body length" xlink:type="simple">CL</abbrev> 3.56–3.90 mm (<italic>n</italic> = 5); 2) protarsi strongly dilated laterally; 3) mesotibia with anterior lateral pubescent area reaching slightly behind basal 1/3, posterior lateral pubescent area in basal 1/3; 4) mesotibia with a distinct tubercle on the inner side of tibial apex; 5) metatibia with a distinct tubercle on the inner side of tibial apex; 6) elytral apices with inner margins obliquely truncate; 7) fifth ventrite apically moderately deeply and broadly emarginate; 8) penis subparallel in basal 3/5, apically expanded into a blunt, arrowhead-like apex.</p></tp:treatment-sec><tp:treatment-sec sec-type="Description"><title>Description.</title><p><bold>Male</bold>. Body elongate, subparallel (Fig. <xref ref-type="fig" rid="F3">3A, B</xref>), dorsum moderately convex. <abbrev xmlns:xlink="http://www.w3.org/1999/xlink" xlink:title="body length" xlink:type="simple">CL</abbrev> 3.56–3.90 mm (<italic>n</italic> = 5), <abbrev xmlns:xlink="http://www.w3.org/1999/xlink" xlink:title="maximum elytral width" xlink:type="simple">EW</abbrev> 1.27–1.37 mm (<italic>n</italic> = 5). Dorsal surface densely covered with fine, short, recumbent, grey setae, often with green iridescence, and with sparser, longer, darker, semierect setae. Ventral surface densely clothed with fine, long, golden, recumbent setae forming a tightly interlaced layer, together with longer and slightly thicker golden, semierect setae. <bold><italic>Colour</italic></bold>: cuticle black to dark reddish brown; basal antennal segments I–II, mouthparts, trochanters, bases of femora, mesotibiae, and claws paler.</p><fig id="F3" position="float" orientation="portrait"><object-id xmlns:xlink="http://www.w3.org/1999/xlink" content-type="doi" xlink:type="simple">10.3897/zookeys.1270.178101.figure3</object-id><object-id xmlns:xlink="http://www.w3.org/1999/xlink" content-type="arpha" xlink:type="simple">BBB75403-0476-5282-BE0C-237832B94F5C</object-id><label>Figure 3.</label><caption><p>Dorsal habiti and abdomens of <italic><tp:taxon-name><tp:taxon-name-part taxon-name-part-type="genus" reg="Hexanchorus">Hexanchorus</tp:taxon-name-part> <tp:taxon-name-part taxon-name-part-type="species" reg="siriono">siriono</tp:taxon-name-part></tp:taxon-name></italic> sp. nov. <bold>A</bold>. Male, holotype [<abbrev xmlns:xlink="http://www.w3.org/1999/xlink" content-type="institution" xlink:title="Natural History Museum (London, United Kingdom)" xlink:type="simple">NHMUK</abbrev>]; <bold>B</bold>. Male, paratype [<abbrev xmlns:xlink="http://www.w3.org/1999/xlink" content-type="institution" xlink:title="Natural History Museum (London, United Kingdom)" xlink:type="simple">NHMUK</abbrev>]; <bold>C</bold>. Female, allotype [<abbrev xmlns:xlink="http://www.w3.org/1999/xlink" content-type="institution" xlink:title="Natural History Museum (London, United Kingdom)" xlink:type="simple">NHMUK</abbrev>]; <bold>D</bold>. Female, paratype [<abbrev xmlns:xlink="http://www.w3.org/1999/xlink" content-type="institution" xlink:title="Sam Noble Oklahoma Museum of Natural History (Norman, Oklahoma, USA)" xlink:type="simple">OMNH</abbrev>]; <bold>E</bold>. Male abdomen, holotype [<abbrev xmlns:xlink="http://www.w3.org/1999/xlink" content-type="institution" xlink:title="Natural History Museum (London, United Kingdom)" xlink:type="simple">NHMUK</abbrev>]; <bold>F</bold>. Female abdomen, allotype [<abbrev xmlns:xlink="http://www.w3.org/1999/xlink" content-type="institution" xlink:title="Natural History Museum (London, United Kingdom)" xlink:type="simple">NHMUK</abbrev>]; <bold>G</bold>. Female abdomen, paratype [<abbrev xmlns:xlink="http://www.w3.org/1999/xlink" content-type="institution" xlink:title="Sam Noble Oklahoma Museum of Natural History (Norman, Oklahoma, USA)" xlink:type="simple">OMNH</abbrev>]. Scale bars: 2 mm (A–D); E–G not to scale.</p></caption><graphic xmlns:xlink="http://www.w3.org/1999/xlink" xlink:href="zookeys-1270-051_article-178101__-g003.jpg" id="oo_1544364.jpg" position="float" orientation="portrait" xlink:type="simple"><uri content-type="original_file" xlink:type="simple">https://binary.pensoft.net/fig/1544364</uri></graphic></fig><p><bold><italic>Head</italic></bold> partly retractable into prothorax, without distinct impressions. Surface microreticulate, with dense, fine punctures and sparse, coarse punctures. Clypeus with anterior margin truncate, anterior angles broadly rounded. Labrum densely setose, feebly emarginate anteromedially, expanded laterally with sides broadly rounded. Eyes suboval in lateral view, protruding from head outline, bordered by long, dark, curved setae (“eyelashes”) that arise near dorsal and ventral sides of eyes and extend toward the middle of the eye. Antennae eleven segmented, densely pubescent with short, pale setae, first two segments also with numerous long, darker, hair-like setae.</p><p><bold><italic>Thorax</italic></bold>. Pronotum <abbrev xmlns:xlink="http://www.w3.org/1999/xlink" xlink:title="pronotal length" xlink:type="simple">PL</abbrev> 0.82–0.86 mm (<italic>n</italic> = 5), <abbrev xmlns:xlink="http://www.w3.org/1999/xlink" xlink:title="maximum pronotal width" xlink:type="simple">PW</abbrev> 0.95–1.02 mm (<italic>n</italic> = 5), widest at basal 2/5; with complete transverse depression in apical third, small basolateral impressions, and two prescutellar foveae; sublateral carinae absent; with feeble medial sulcus in basal half; lateral margins convex before and after depression; anterior margin arcuate, anterior angles rounded; posterior margin trisinuate, broadly arcuate on each side and narrowly in front of scutellum; posterior angles suborthogonal. Scutellum subtriangular. Hypomera moderately wide, narrowed in the middle. Prosternum very short in front of procoxae; prosternal process elongate, broad at base, tapering apically to a subacute apex. Mesoventrite short, with a broad, deep, median depression for reception of the prosternal process. Metaventrite long and wide, disc broadly concave with a narrow longitudinal impression on midline; anterior margin concave laterally and convex medially. Legs slender and very long. Pro- and metatibia fully clothed; mesotibia with anterior lateral pubescent area reaching slightly behind basal 1/3, posterior lateral pubescent area in basal 1/3. Apices of meso- and metatibia each with a distinct tubercle on inner side. Protarsus strongly dilated on inner half (Fig. <xref ref-type="fig" rid="F6">6D</xref>). Fourth tarsomere with a distinctive, apicoventral, long, erect, hair-like seta about half as long as the last tarsal segment. Tarsal claws long and stout. Elytra <abbrev xmlns:xlink="http://www.w3.org/1999/xlink" xlink:title="elytral length" xlink:type="simple">EL</abbrev> 2.75–3.04 mm (<italic>n</italic> = 5), <abbrev xmlns:xlink="http://www.w3.org/1999/xlink" xlink:title="maximum elytral width" xlink:type="simple">EW</abbrev> 1.27–1.37 mm (<italic>n</italic> = 5), widest across humeri; more than three times longer than pronotum, subparallel in anterior 4/5. Each elytron with 10 rows of small punctures; punctures on the mid-disc round, separated longitudinally by 2–4 times their diameter, becoming finer and shallower toward the sides and apex, and nearly effaced apically. Intervals flat to slightly depressed; sutural interval weakly raised on the posterior half. Lateral margins smooth; apex with inner margin obliquely truncate. Epipleura narrow, oblique near basal 1/3, then inflexed horizontally.</p><p><bold><italic>Abdomen</italic></bold> (Fig. <xref ref-type="fig" rid="F3">3E</xref>) with five clearly visible ventrites. Intercoxal process subtriangular with rounded apex. First three ventrites concave medially; fifth ventrite apically moderately deeply and broadly emarginate. Cuticle densely covered with short, golden, recumbent setae. <bold><italic>Aedeagus</italic></bold> (Fig. <xref ref-type="fig" rid="F4">4</xref>) robust but elongate, penis subparallel in basal 3/5, apically expanded into a blunt, arrowhead-like apex. Corona membranous, dorsal fibula absent. Membranous sac with a large, apically narrowed ventral sclerite (fibula major). Parameres about 2/3 as long as penis, in ventral view fused in the middle, in lateral view widest at base, tapering towards broadly rounded apex. Phallobase slightly shorter than penis, in ventral view subparallel, in lateral view curved. Sternite VIII (Fig. <xref ref-type="fig" rid="F5">5C</xref>) with long and stout median strut; apically broadly bisinuate; set with moderately long, curved, semi-erect, hair-like setae.</p><fig id="F4" position="float" orientation="portrait"><object-id xmlns:xlink="http://www.w3.org/1999/xlink" content-type="doi" xlink:type="simple">10.3897/zookeys.1270.178101.figure4</object-id><object-id xmlns:xlink="http://www.w3.org/1999/xlink" content-type="arpha" xlink:type="simple">2832294A-139E-55BF-B750-338F4FFD6A80</object-id><label>Figure 4.</label><caption><p>Aedeagus of <italic><tp:taxon-name><tp:taxon-name-part taxon-name-part-type="genus" reg="Hexanchorus">Hexanchorus</tp:taxon-name-part> <tp:taxon-name-part taxon-name-part-type="species" reg="siriono">siriono</tp:taxon-name-part></tp:taxon-name></italic> sp. nov. <bold>A</bold>. Ventral view, paratype [<abbrev xmlns:xlink="http://www.w3.org/1999/xlink" content-type="institution" xlink:title="Natural History Museum (London, United Kingdom)" xlink:type="simple">NHMUK</abbrev>]; <bold>B</bold>. Ventral view, holotype [<abbrev xmlns:xlink="http://www.w3.org/1999/xlink" content-type="institution" xlink:title="Natural History Museum (London, United Kingdom)" xlink:type="simple">NHMUK</abbrev>]; <bold>C</bold>. Lateral view, holotype [<abbrev xmlns:xlink="http://www.w3.org/1999/xlink" content-type="institution" xlink:title="Natural History Museum (London, United Kingdom)" xlink:type="simple">NHMUK</abbrev>]. Scale bar: 0.1 mm.</p></caption><graphic xmlns:xlink="http://www.w3.org/1999/xlink" xlink:href="zookeys-1270-051_article-178101__-g004.jpg" id="oo_1544365.jpg" position="float" orientation="portrait" xlink:type="simple"><uri content-type="original_file" xlink:type="simple">https://binary.pensoft.net/fig/1544365</uri></graphic></fig><fig id="F5" position="float" orientation="portrait"><object-id xmlns:xlink="http://www.w3.org/1999/xlink" content-type="doi" xlink:type="simple">10.3897/zookeys.1270.178101.figure5</object-id><object-id xmlns:xlink="http://www.w3.org/1999/xlink" content-type="arpha" xlink:type="simple">6449B2BE-BE6B-5CF1-AB64-88ECA92FB387</object-id><label>Figure 5.</label><caption><p>Genital structures of <italic><tp:taxon-name><tp:taxon-name-part taxon-name-part-type="genus" reg="Hexanchorus">Hexanchorus</tp:taxon-name-part> <tp:taxon-name-part taxon-name-part-type="species" reg="siriono">siriono</tp:taxon-name-part></tp:taxon-name></italic> sp. nov. and <italic><tp:taxon-name><tp:taxon-name-part taxon-name-part-type="genus" reg="Hexanchorus">H.</tp:taxon-name-part> <tp:taxon-name-part taxon-name-part-type="species" reg="tibialis">tibialis</tp:taxon-name-part></tp:taxon-name></italic> Hinton, 1935. <bold>A</bold>. Ovipositor, paratype [<abbrev xmlns:xlink="http://www.w3.org/1999/xlink" content-type="institution" xlink:title="Sam Noble Oklahoma Museum of Natural History (Norman, Oklahoma, USA)" xlink:type="simple">OMNH</abbrev>]; <bold>B</bold>. Female sternite VIII, paratype [<abbrev xmlns:xlink="http://www.w3.org/1999/xlink" content-type="institution" xlink:title="Sam Noble Oklahoma Museum of Natural History (Norman, Oklahoma, USA)" xlink:type="simple">OMNH</abbrev>]; <bold>C</bold>. Male sternite VIII, paratype [<abbrev xmlns:xlink="http://www.w3.org/1999/xlink" content-type="institution" xlink:title="Natural History Museum (London, United Kingdom)" xlink:type="simple">NHMUK</abbrev>]; <bold>D</bold>. Male sternite VIII of <italic><tp:taxon-name><tp:taxon-name-part taxon-name-part-type="genus" reg="Hexanchorus">H.</tp:taxon-name-part> <tp:taxon-name-part taxon-name-part-type="species" reg="tibialis">tibialis</tp:taxon-name-part></tp:taxon-name></italic>, holotype [<abbrev xmlns:xlink="http://www.w3.org/1999/xlink" content-type="institution" xlink:title="Natural History Museum (London, United Kingdom)" xlink:type="simple">NHMUK</abbrev>]. Scale bars: 0.1 mm.</p></caption><graphic xmlns:xlink="http://www.w3.org/1999/xlink" xlink:href="zookeys-1270-051_article-178101__-g005.jpg" id="oo_1544366.jpg" position="float" orientation="portrait" xlink:type="simple"><uri content-type="original_file" xlink:type="simple">https://binary.pensoft.net/fig/1544366</uri></graphic></fig><fig id="F6" position="float" orientation="portrait"><object-id xmlns:xlink="http://www.w3.org/1999/xlink" content-type="doi" xlink:type="simple">10.3897/zookeys.1270.178101.figure6</object-id><object-id xmlns:xlink="http://www.w3.org/1999/xlink" content-type="arpha" xlink:type="simple">36971D74-FBD3-5C27-BEE0-E118C623DA2F</object-id><label>Figure 6.</label><caption><p>Male protarsi of selected <italic><tp:taxon-name><tp:taxon-name-part taxon-name-part-type="genus" reg="Hexanchorus">Hexanchorus</tp:taxon-name-part></tp:taxon-name></italic> species. <bold>A</bold>. <italic><tp:taxon-name><tp:taxon-name-part taxon-name-part-type="genus" reg="Hexanchorus">H.</tp:taxon-name-part> <tp:taxon-name-part taxon-name-part-type="species" reg="tibialis">tibialis</tp:taxon-name-part></tp:taxon-name></italic> Hinton, 1935, non-type [<abbrev xmlns:xlink="http://www.w3.org/1999/xlink" content-type="institution" xlink:title="Muséum national d’Histoire naturelle (Paris, France)" xlink:type="simple">MNHN</abbrev>]; <bold>B</bold>. <italic><tp:taxon-name><tp:taxon-name-part taxon-name-part-type="genus" reg="Hexanchorus">H.</tp:taxon-name-part> <tp:taxon-name-part taxon-name-part-type="species" reg="caraibus">caraibus</tp:taxon-name-part></tp:taxon-name></italic> (Coquerel, 1851), non-type [<abbrev xmlns:xlink="http://www.w3.org/1999/xlink" content-type="institution" xlink:title="Sam Noble Oklahoma Museum of Natural History (Norman, Oklahoma, USA)" xlink:type="simple">OMNH</abbrev>]; <bold>C</bold>. <italic><tp:taxon-name><tp:taxon-name-part taxon-name-part-type="genus" reg="Hexanchorus">H.</tp:taxon-name-part> <tp:taxon-name-part taxon-name-part-type="species" reg="tarsalis">tarsalis</tp:taxon-name-part></tp:taxon-name></italic> Hinton, 1937, holotype [<abbrev xmlns:xlink="http://www.w3.org/1999/xlink" content-type="institution" xlink:title="Natural History Museum (London, United Kingdom)" xlink:type="simple">NHMUK</abbrev>]; <bold>D</bold>. <italic><tp:taxon-name><tp:taxon-name-part taxon-name-part-type="genus" reg="Hexanchorus">H.</tp:taxon-name-part> <tp:taxon-name-part taxon-name-part-type="species" reg="siriono">siriono</tp:taxon-name-part></tp:taxon-name></italic> sp. nov., paratype [<abbrev xmlns:xlink="http://www.w3.org/1999/xlink" content-type="institution" xlink:title="Natural History Museum (London, United Kingdom)" xlink:type="simple">NHMUK</abbrev>]. Not to scale.</p></caption><graphic xmlns:xlink="http://www.w3.org/1999/xlink" xlink:href="zookeys-1270-051_article-178101__-g006.jpg" id="oo_1544367.jpg" position="float" orientation="portrait" xlink:type="simple"><uri content-type="original_file" xlink:type="simple">https://binary.pensoft.net/fig/1544367</uri></graphic></fig><p><bold>Female</bold>. (Fig. <xref ref-type="fig" rid="F3">3C, D</xref>) externally similar to male, slightly larger; elytral apex produced with inner margin obliquely truncate; meso- and metatibia without apical tubercle on inner side; protarsus simple; first three ventrites medially convex and fifth ventrite apically with deep, but moderately narrow, arcuate emargination (Fig. <xref ref-type="fig" rid="F3">3F, G</xref>). <bold><italic>Ovipositor</italic></bold> (Fig. <xref ref-type="fig" rid="F5">5A</xref>) with coxites and styli short; coxites broad at base; baculi long and slender. Sternite VIII (Fig. <xref ref-type="fig" rid="F5">5B</xref>) with long and rather wide median strut; apically bisinuate, very deeply but narrowly emarginate; densely set with moderately long, curved, semi-erect, hair-like setae. Females vary in size (<abbrev xmlns:xlink="http://www.w3.org/1999/xlink" xlink:title="body length" xlink:type="simple">CL</abbrev> 3.81–3.90 mm, <abbrev xmlns:xlink="http://www.w3.org/1999/xlink" xlink:title="pronotal length" xlink:type="simple">PL</abbrev> 0.77–0.85 mm, <abbrev xmlns:xlink="http://www.w3.org/1999/xlink" xlink:title="maximum pronotal width" xlink:type="simple">PW</abbrev> 0.97–1.04 mm, <abbrev xmlns:xlink="http://www.w3.org/1999/xlink" xlink:title="elytral length" xlink:type="simple">EL</abbrev> 2.98–3.07 mm, <abbrev xmlns:xlink="http://www.w3.org/1999/xlink" xlink:title="maximum elytral width" xlink:type="simple">EW</abbrev> 1.34–1.42 mm; <italic>n</italic> = 3).</p></tp:treatment-sec><tp:treatment-sec sec-type="Variation"><title>Variation.</title><p>The holotype (<abbrev xmlns:xlink="http://www.w3.org/1999/xlink" xlink:title="body length" xlink:type="simple">CL</abbrev> 3.90 mm, <abbrev xmlns:xlink="http://www.w3.org/1999/xlink" xlink:title="pronotal length" xlink:type="simple">PL</abbrev> 0.86 mm, <abbrev xmlns:xlink="http://www.w3.org/1999/xlink" xlink:title="maximum pronotal width" xlink:type="simple">PW</abbrev> 1.02 mm, <abbrev xmlns:xlink="http://www.w3.org/1999/xlink" xlink:title="elytral length" xlink:type="simple">EL</abbrev> 3.04 mm, <abbrev xmlns:xlink="http://www.w3.org/1999/xlink" xlink:title="maximum elytral width" xlink:type="simple">EW</abbrev> 1.37 mm; <italic>n</italic> = 1) is larger than the other four males (<abbrev xmlns:xlink="http://www.w3.org/1999/xlink" xlink:title="body length" xlink:type="simple">CL</abbrev> 3.56–3.66 mm, <abbrev xmlns:xlink="http://www.w3.org/1999/xlink" xlink:title="pronotal length" xlink:type="simple">PL</abbrev> 0.82–0.83 mm, <abbrev xmlns:xlink="http://www.w3.org/1999/xlink" xlink:title="maximum pronotal width" xlink:type="simple">PW</abbrev> 0.95–0.96 mm, <abbrev xmlns:xlink="http://www.w3.org/1999/xlink" xlink:title="elytral length" xlink:type="simple">EL</abbrev> 2.75–2.84 mm, <abbrev xmlns:xlink="http://www.w3.org/1999/xlink" xlink:title="maximum elytral width" xlink:type="simple">EW</abbrev> 1.34–1.42 mm; <italic>n</italic> = 4), but they agree in all other characters, including body shape, structure of the aedeagus, male secondary sexual characters, mesotibial pubescence, and the shape of the elytral apices.</p></tp:treatment-sec><tp:treatment-sec sec-type="Etymology"><title>Etymology.</title><p>The Siriono, are indigenous people of eastern Bolivia who live a semi-nomadic foraging life with minimal material culture. They are traditionally known for their use of exceptionally long bows, 2–3 m in length, with even longer arrows, which they employ in subsistence hunting (<xref ref-type="bibr" rid="B17">Holmberg 1969</xref>). The name, a noun in apposition, refers to the geographic connection between the Siriono homeland and the type locality (Santa Cruz, eastern Bolivia), and to the arrowhead-like apex of the aedeagus. The group is also vividly portrayed by Germain in his travel writings on Bolivia.</p></tp:treatment-sec><tp:treatment-sec sec-type="Distribution"><title>Distribution.</title><p>Known from two localities in the Santa Cruz Department, Bolivia: one in Los Volcanes, Amboró National Park, and the other from “Río La Negra”. The latter likely refers to a stream near the settlement of La Negra (<xref ref-type="bibr" rid="B26">Mapcarta 2025</xref>), possibly the arroyo (quebrada) La Negra that flows into the Río Laja, where the river changes its name to Río Bermejo. If so, both localities are less than 10 km apart.</p></tp:treatment-sec><tp:treatment-sec sec-type="Comparative notes"><title>Comparative notes.</title><p>This species resembles <italic><tp:taxon-name><tp:taxon-name-part taxon-name-part-type="genus" reg="Hexanchorus">H.</tp:taxon-name-part> <tp:taxon-name-part taxon-name-part-type="species" reg="caraibus">caraibus</tp:taxon-name-part></tp:taxon-name></italic> (Coquerel, 1851) and <italic><tp:taxon-name><tp:taxon-name-part taxon-name-part-type="genus" reg="Hexanchorus">H.</tp:taxon-name-part> <tp:taxon-name-part taxon-name-part-type="species" reg="tarsalis">tarsalis</tp:taxon-name-part></tp:taxon-name></italic> Hinton, 1937 in having the protarsi laterally dilated in males, but differs from both by its larger body size (<abbrev xmlns:xlink="http://www.w3.org/1999/xlink" xlink:title="body length" xlink:type="simple">CL</abbrev> 3.56–3.90 mm in <italic><tp:taxon-name><tp:taxon-name-part taxon-name-part-type="genus" reg="Hexanchorus">H.</tp:taxon-name-part> <tp:taxon-name-part taxon-name-part-type="species" reg="siriono">siriono</tp:taxon-name-part></tp:taxon-name></italic> sp. nov., 2.82–3.16 mm in <italic><tp:taxon-name><tp:taxon-name-part taxon-name-part-type="genus" reg="Hexanchorus">H.</tp:taxon-name-part> <tp:taxon-name-part taxon-name-part-type="species" reg="caraibus">caraibus</tp:taxon-name-part></tp:taxon-name></italic>, 3.28–3.45 mm in <italic><tp:taxon-name><tp:taxon-name-part taxon-name-part-type="genus" reg="Hexanchorus">H.</tp:taxon-name-part> <tp:taxon-name-part taxon-name-part-type="species" reg="tarsalis">tarsalis</tp:taxon-name-part></tp:taxon-name></italic>), the presence of distinct carinae ending in a single tubercle on the inner margins of the meso- and metatibial apices (vs only feeble, longitudinal carinae in the other two species), and by a greater extent of lateral pubescence on the mesotibia (restricted to the extreme base in <italic><tp:taxon-name><tp:taxon-name-part taxon-name-part-type="genus" reg="Hexanchorus">H.</tp:taxon-name-part> <tp:taxon-name-part taxon-name-part-type="species" reg="caraibus">caraibus</tp:taxon-name-part></tp:taxon-name></italic> and to the basal 1/6 in <italic><tp:taxon-name><tp:taxon-name-part taxon-name-part-type="genus" reg="Hexanchorus">H.</tp:taxon-name-part> <tp:taxon-name-part taxon-name-part-type="species" reg="tarsalis">tarsalis</tp:taxon-name-part></tp:taxon-name></italic>). The median lobe of <italic><tp:taxon-name><tp:taxon-name-part taxon-name-part-type="genus" reg="Hexanchorus">H.</tp:taxon-name-part> <tp:taxon-name-part taxon-name-part-type="species" reg="siriono">siriono</tp:taxon-name-part></tp:taxon-name></italic> sp. nov. is subparallel in the basal 3/5, then apically expanded into a blunt, arrowhead-like apex, whereas in <italic><tp:taxon-name><tp:taxon-name-part taxon-name-part-type="genus" reg="Hexanchorus">H.</tp:taxon-name-part> <tp:taxon-name-part taxon-name-part-type="species" reg="caraibus">caraibus</tp:taxon-name-part></tp:taxon-name></italic> and <italic><tp:taxon-name><tp:taxon-name-part taxon-name-part-type="genus" reg="Hexanchorus">H.</tp:taxon-name-part> <tp:taxon-name-part taxon-name-part-type="species" reg="tarsalis">tarsalis</tp:taxon-name-part></tp:taxon-name></italic> it is subparallel and straight basally, then gradually narrowing to a rounded apex without lateral expansion (<xref ref-type="bibr" rid="B32">Spangler and Santiago-Fragoso 1992</xref>; unpublished data).</p></tp:treatment-sec><tp:treatment-sec><!--Section generated to contain objects referenced in tp:taxon-treatment.--><fig id="F7" position="float" orientation="portrait"><object-id xmlns:xlink="http://www.w3.org/1999/xlink" content-type="doi" xlink:type="simple">10.3897/zookeys.1270.178101.figure7</object-id><object-id xmlns:xlink="http://www.w3.org/1999/xlink" content-type="arpha" xlink:type="simple">38F1FAF3-FB29-5628-9FD1-99C5F3E832A3</object-id><label>Figure 7.</label><caption><p><italic><tp:taxon-name><tp:taxon-name-part taxon-name-part-type="genus" reg="Heterelmis">Heterelmis</tp:taxon-name-part> <tp:taxon-name-part taxon-name-part-type="species" reg="cervina">cervina</tp:taxon-name-part></tp:taxon-name></italic> (Grouvelle, 1896), comb. nov. and <italic><tp:taxon-name><tp:taxon-name-part taxon-name-part-type="genus" reg="Hexanchorus">Hexanchorus</tp:taxon-name-part></tp:taxon-name></italic> larva. <bold>A</bold>. Dorsal habitus of <italic><tp:taxon-name><tp:taxon-name-part taxon-name-part-type="genus" reg="Heterelmis">H.</tp:taxon-name-part> <tp:taxon-name-part taxon-name-part-type="species" reg="cervina">cervina</tp:taxon-name-part></tp:taxon-name></italic>, male [<abbrev xmlns:xlink="http://www.w3.org/1999/xlink" content-type="institution" xlink:title="Muséum national d’Histoire naturelle (Paris, France)" xlink:type="simple">MNHN</abbrev>]; <bold>B</bold>. Labels of the same specimen; <bold>C</bold>. <italic><tp:taxon-name><tp:taxon-name-part taxon-name-part-type="genus" reg="Hexanchorus">Hexanchorus</tp:taxon-name-part></tp:taxon-name></italic> larva collected with <italic><tp:taxon-name><tp:taxon-name-part taxon-name-part-type="genus" reg="Hexanchorus">H.</tp:taxon-name-part> <tp:taxon-name-part taxon-name-part-type="species" reg="siriono">siriono</tp:taxon-name-part></tp:taxon-name></italic> sp. nov. [<abbrev xmlns:xlink="http://www.w3.org/1999/xlink" content-type="institution" xlink:title="Sam Noble Oklahoma Museum of Natural History (Norman, Oklahoma, USA)" xlink:type="simple">OMNH</abbrev>]. Scale bars: 1 mm (<bold>A</bold>), 2 mm (<bold>C</bold>); (<bold>B</bold>) not to scale.</p></caption><graphic xmlns:xlink="http://www.w3.org/1999/xlink" xlink:href="zookeys-1270-051_article-178101__-g007.jpg" id="oo_1544368.jpg" position="float" orientation="portrait" xlink:type="simple"><uri content-type="original_file" xlink:type="simple">https://binary.pensoft.net/fig/1544368</uri></graphic></fig></tp:treatment-sec><ref-list><ref id="B24"><mixed-citation xmlns:xlink="http://www.w3.org/1999/xlink" xlink:type="simple">Manzo V, Archangelsky M (2008) A key to the known larvae of South American <tp:taxon-name><tp:taxon-name-part taxon-name-part-type="family">Elmidae</tp:taxon-name-part></tp:taxon-name> (<tp:taxon-name><tp:taxon-name-part taxon-name-part-type="order">Coleoptera</tp:taxon-name-part></tp:taxon-name>: <tp:taxon-name><tp:taxon-name-part taxon-name-part-type="superfamily">Byrrhoidea</tp:taxon-name-part></tp:taxon-name>), with a description of the mature larva of <italic><tp:taxon-name><tp:taxon-name-part taxon-name-part-type="genus">Macrelmis</tp:taxon-name-part> <tp:taxon-name-part taxon-name-part-type="species">saltensis</tp:taxon-name-part></tp:taxon-name></italic> Manzo. Annales de Limnologie 44(1): 63–74. <ext-link xlink:href="10.1051/limn:2008023" ext-link-type="doi" xlink:type="simple">https://doi.org/10.1051/limn:2008023</ext-link></mixed-citation></ref><ref id="B22"><mixed-citation xmlns:xlink="http://www.w3.org/1999/xlink" xlink:type="simple">Linský M, Čiamporová-Zaťovičová Z, Laššová K, Čiampor Jr F (2022) Molecular phylogeny of the riffle beetle genus <italic><tp:taxon-name><tp:taxon-name-part taxon-name-part-type="genus">Hexanchorus</tp:taxon-name-part></tp:taxon-name></italic> revealed a presence of a new genus (<tp:taxon-name><tp:taxon-name-part taxon-name-part-type="order">Coleoptera</tp:taxon-name-part></tp:taxon-name>: <tp:taxon-name><tp:taxon-name-part taxon-name-part-type="family">Elmidae</tp:taxon-name-part></tp:taxon-name>). Arthropod Systematics &amp; Phylogeny 80: 575–602. <ext-link xlink:href="10.3897/asp.80.e84013" ext-link-type="doi" xlink:type="simple">https://doi.org/10.3897/asp.80.e84013</ext-link></mixed-citation></ref><ref id="B17"><mixed-citation xmlns:xlink="http://www.w3.org/1999/xlink" xlink:type="simple">Holmberg AR (1969) Nomads of the Long Bow: the Siriono of Eastern Bolivia. Natural History Press, Garden City, NY, 270 pp.</mixed-citation></ref><ref id="B26"><mixed-citation xmlns:xlink="http://www.w3.org/1999/xlink" xlink:type="simple">Mapcarta (2025) La Negra. <ext-link xlink:href="https://mapcarta.com/es/W766806650" ext-link-type="uri" xlink:type="simple">https://mapcarta.com/es/W766806650</ext-link> [Accessed November 11, 2025]</mixed-citation></ref><ref id="B32"><mixed-citation xmlns:xlink="http://www.w3.org/1999/xlink" xlink:type="simple">Spangler PJ, Santiago-Fragoso S (1992) The aquatic beetle subfamily <tp:taxon-name><tp:taxon-name-part taxon-name-part-type="subfamily">Larainae</tp:taxon-name-part></tp:taxon-name> (<tp:taxon-name><tp:taxon-name-part taxon-name-part-type="order">Coleoptera</tp:taxon-name-part></tp:taxon-name>: <tp:taxon-name><tp:taxon-name-part taxon-name-part-type="family">Elmidae</tp:taxon-name-part></tp:taxon-name>) in Mexico, Central America and the West Indies. Smithsonian Contributions to Zoology 528: [vi +] 74 pp. [1 pl.] <ext-link xlink:href="10.5479/si.00810282.528" ext-link-type="doi" xlink:type="simple">https://doi.org/10.5479/si.00810282.528</ext-link></mixed-citation></ref></ref-list></tp:taxon-treatment>
