# Supplementary material for: Taxonomic notes on the genus Hexanchorus Sharp, 1882 and Heterelmis Sharp, 1882 from Bolivia (Coleoptera, Elmidae)
Source: Zookeys. 2026 Feb 19;1270:51–68. doi: 10.3897/zookeys.1270.178101 (PMC12946821; doi:10.3897/zookeys.1270.178101)
Supplement: XML Treatment for Heterelmis cervina [file zookeys.1270.178101-treatment3.xml]

<!DOCTYPE tp:taxon-treatment
  PUBLIC "-//TaxonX//DTD Taxonomic Treatment Publishing DTD v0 20100105//EN" "tax-treatment-NSO.dtd">
<tp:taxon-treatment xmlns:tp="http://www.plazi.org/taxpub"><tp:treatment-meta><kwd-group><label>Taxon classification</label><kwd>
                <named-content content-type="kingdom">Animalia</named-content>
              </kwd><kwd>
                <named-content content-type="order">Coleoptera</named-content>
              </kwd><kwd>
                <named-content content-type="family">Elmidae</named-content>
              </kwd></kwd-group><mixed-citation publication-type="journal"><person-group><name><surname>Linský</surname><given-names>Marek</given-names></name><name><surname>Čiampor</surname><given-names>Fedor</given-names></name></person-group><article-title>Taxonomic notes on the genus <italic><tp:taxon-name><tp:taxon-name-part taxon-name-part-type="genus" reg="Hexanchorus">Hexanchorus</tp:taxon-name-part></tp:taxon-name></italic> Sharp, 1882 and <italic><tp:taxon-name><tp:taxon-name-part taxon-name-part-type="genus" reg="Heterelmis">Heterelmis</tp:taxon-name-part></tp:taxon-name></italic> Sharp, 1882 from Bolivia (<tp:taxon-name><tp:taxon-name-part taxon-name-part-type="order" reg="Coleoptera">Coleoptera</tp:taxon-name-part></tp:taxon-name>, <tp:taxon-name><tp:taxon-name-part taxon-name-part-type="family" reg="Elmidae">Elmidae</tp:taxon-name-part></tp:taxon-name>)</article-title><source>Zookeys</source><day>19</day><month>02</month><year>2026</year><volume>1270</volume><fpage>51</fpage><lpage>68</lpage><pub-id pub-id-type="doi">10.3897/zookeys.1270.178101</pub-id></mixed-citation></tp:treatment-meta><tp:nomenclature><tp:taxon-name><object-id xmlns:xlink="http://www.w3.org/1999/xlink" content-type="arpha" xlink:type="simple">BC01D0D2-F6F4-522C-9C49-741043E6887B</object-id>
                    		<tp:taxon-name-part taxon-name-part-type="genus" reg="Heterelmis">Heterelmis</tp:taxon-name-part> <tp:taxon-name-part taxon-name-part-type="species" reg="cervina">cervina</tp:taxon-name-part>
                    	</tp:taxon-name><tp:taxon-authority>(Grouvelle, 1896)</tp:taxon-authority><tp:taxon-status xmlns:xlink="http://www.w3.org/1999/xlink" xlink:type="simple">comb. nov.</tp:taxon-status><xref ref-type="fig" rid="F7">Fig. 7A, B</xref><tp:nomenclature-citation-list><tp:nomenclature-citation><tp:taxon-name><tp:taxon-name-part taxon-name-part-type="genus" reg="Helmis">Helmis</tp:taxon-name-part> <tp:taxon-name-part taxon-name-part-type="species" reg="cervina">cervina</tp:taxon-name-part></tp:taxon-name><comment> Grouvelle, 1896: 51.</comment></tp:nomenclature-citation></tp:nomenclature-citation-list></tp:nomenclature><tp:treatment-sec sec-type="Type material examined"><title>Type material examined.</title><p><bold><italic>Lectotype</italic></bold> (here designated): Bolivia •  ♂ “♂ // Yungas de Cochabamba Bolivie // Prépar. Genit. N 26666.3 // Museum Paris Coll. A.Grouvelle 1917 // <tp:taxon-name><tp:taxon-name-part taxon-name-part-type="genus" reg="Helmis">Helmis</tp:taxon-name-part> <tp:taxon-name-part taxon-name-part-type="species" reg="cervina">cervina</tp:taxon-name-part></tp:taxon-name> ty. Grouv [according to A. Mantilleri (pers. comm.), the abbreviation “ty.” was used by Grouvelle to indicate specimens belonging to the type series] // J. Delève 1966 <tp:taxon-name><tp:taxon-name-part taxon-name-part-type="genus" reg="Heterelmis">Heterelmis</tp:taxon-name-part> <tp:taxon-name-part taxon-name-part-type="species" reg="cervina">cervina</tp:taxon-name-part></tp:taxon-name> Grouv. // Muséum Paris // <tp:taxon-name><tp:taxon-name-part taxon-name-part-type="genus" reg="Elmis">Elmis</tp:taxon-name-part></tp:taxon-name> cervina incertae sedis See <xref ref-type="bibr" rid="B19">Jäch et al. 2016</xref> // This specimen is a <tp:taxon-name><tp:taxon-name-part taxon-name-part-type="genus" reg="Heterelmis">Heterelmis</tp:taxon-name-part></tp:taxon-name> Thiago Polizei det. 2022” (<abbrev xmlns:xlink="http://www.w3.org/1999/xlink" content-type="institution" xlink:title="Muséum national d’Histoire naturelle (Paris, France)" xlink:type="simple">MNHN</abbrev>).</p></tp:treatment-sec><tp:treatment-sec sec-type="Remarks"><title>Remarks.</title><p>In the original description, <xref ref-type="bibr" rid="B12">Grouvelle (1896)</xref> stated that the type was in his collection but did not indicate how many specimens were examined. Only a single specimen attributable to this taxon was found in Grouvelle’s collection (A. Mantilleri pers. comm.). This specimen clearly belongs to <italic><tp:taxon-name><tp:taxon-name-part taxon-name-part-type="genus" reg="Heterelmis">Heterelmis</tp:taxon-name-part></tp:taxon-name></italic>, as it has a subparallel body, a pronotum with sublateral carinae extending from the base almost to the anterior margin, a transverse median impression, a short median longitudinal groove, an oblique impression on each side of the basal half, and elytra with longitudinal carinae on intervals VI and VIII (<xref ref-type="bibr" rid="B15">Hinton 1940a</xref>). Since it is unclear whether the type series originally consisted of a single specimen (in which case it would constitute a holotype by monotypy), we adopt a more cautious approach and treat it as a syntype, which we hereby designate as lectotype. This species raises the number of known species of this genus in Bolivia to three, together with <italic><tp:taxon-name><tp:taxon-name-part taxon-name-part-type="genus" reg="Helmis">H.</tp:taxon-name-part> <tp:taxon-name-part taxon-name-part-type="species" reg="longior">longior</tp:taxon-name-part></tp:taxon-name></italic> (Grouvelle, 1896) and <italic><tp:taxon-name><tp:taxon-name-part taxon-name-part-type="genus" reg="Helmis">H.</tp:taxon-name-part> <tp:taxon-name-part taxon-name-part-type="species" reg="neglecta">neglecta</tp:taxon-name-part></tp:taxon-name></italic> Grouvelle, 1896.</p></tp:treatment-sec><tp:treatment-sec><!--Section generated to contain objects referenced in tp:taxon-treatment.--><fig id="F7" position="float" orientation="portrait"><object-id xmlns:xlink="http://www.w3.org/1999/xlink" content-type="doi" xlink:type="simple">10.3897/zookeys.1270.178101.figure7</object-id><object-id xmlns:xlink="http://www.w3.org/1999/xlink" content-type="arpha" xlink:type="simple">38F1FAF3-FB29-5628-9FD1-99C5F3E832A3</object-id><label>Figure 7.</label><caption><p><italic><tp:taxon-name><tp:taxon-name-part taxon-name-part-type="genus" reg="Heterelmis">Heterelmis</tp:taxon-name-part> <tp:taxon-name-part taxon-name-part-type="species" reg="cervina">cervina</tp:taxon-name-part></tp:taxon-name></italic> (Grouvelle, 1896), comb. nov. and <italic><tp:taxon-name><tp:taxon-name-part taxon-name-part-type="genus" reg="Hexanchorus">Hexanchorus</tp:taxon-name-part></tp:taxon-name></italic> larva. <bold>A</bold>. Dorsal habitus of <italic><tp:taxon-name><tp:taxon-name-part taxon-name-part-type="genus" reg="Heterelmis">H.</tp:taxon-name-part> <tp:taxon-name-part taxon-name-part-type="species" reg="cervina">cervina</tp:taxon-name-part></tp:taxon-name></italic>, male [<abbrev xmlns:xlink="http://www.w3.org/1999/xlink" content-type="institution" xlink:title="Muséum national d’Histoire naturelle (Paris, France)" xlink:type="simple">MNHN</abbrev>]; <bold>B</bold>. Labels of the same specimen; <bold>C</bold>. <italic><tp:taxon-name><tp:taxon-name-part taxon-name-part-type="genus" reg="Hexanchorus">Hexanchorus</tp:taxon-name-part></tp:taxon-name></italic> larva collected with <italic><tp:taxon-name><tp:taxon-name-part taxon-name-part-type="genus" reg="Hexanchorus">H.</tp:taxon-name-part> <tp:taxon-name-part taxon-name-part-type="species" reg="siriono">siriono</tp:taxon-name-part></tp:taxon-name></italic> sp. nov. [<abbrev xmlns:xlink="http://www.w3.org/1999/xlink" content-type="institution" xlink:title="Sam Noble Oklahoma Museum of Natural History (Norman, Oklahoma, USA)" xlink:type="simple">OMNH</abbrev>]. Scale bars: 1 mm (<bold>A</bold>), 2 mm (<bold>C</bold>); (<bold>B</bold>) not to scale.</p></caption><graphic xmlns:xlink="http://www.w3.org/1999/xlink" xlink:href="zookeys-1270-051_article-178101__-g007.jpg" id="oo_1544368.jpg" position="float" orientation="portrait" xlink:type="simple"><uri content-type="original_file" xlink:type="simple">https://binary.pensoft.net/fig/1544368</uri></graphic></fig></tp:treatment-sec><ref-list><ref id="B19"><mixed-citation xmlns:xlink="http://www.w3.org/1999/xlink" xlink:type="simple">Jäch MA, Kodada J, Brojer M, Shepard WD, Čiampor Jr F (2016) World Catalogue of Insects. Vol. 14. <tp:taxon-name><tp:taxon-name-part taxon-name-part-type="order">Coleoptera</tp:taxon-name-part></tp:taxon-name>: <tp:taxon-name><tp:taxon-name-part taxon-name-part-type="family">Elmidae</tp:taxon-name-part></tp:taxon-name> and <tp:taxon-name><tp:taxon-name-part taxon-name-part-type="family">Protelmidae</tp:taxon-name-part></tp:taxon-name>. Brill, Leiden and Boston, [xxi +] 318 pp. <ext-link xlink:href="10.1163/9789004291775" ext-link-type="doi" xlink:type="simple">https://doi.org/10.1163/9789004291775</ext-link></mixed-citation></ref><ref id="B12"><mixed-citation xmlns:xlink="http://www.w3.org/1999/xlink" xlink:type="simple">Grouvelle A (1896) Descriptions de dryopides (parnides) et helmides nouveaux. Notes from the Leyden Museum 18(1): 33–52. <ext-link xlink:href="10.3406/bsef.1896.21761" ext-link-type="doi" xlink:type="simple">https://doi.org/10.3406/bsef.1896.21761</ext-link></mixed-citation></ref><ref id="B15"><mixed-citation xmlns:xlink="http://www.w3.org/1999/xlink" xlink:type="simple">Hinton HE (1940a) A monographic revision of the Mexican water beetles of the family <tp:taxon-name><tp:taxon-name-part taxon-name-part-type="family">Elmidae</tp:taxon-name-part></tp:taxon-name>. Novitates Zoologicae 42(2): 217–396. <ext-link xlink:href="https://biostor.org/reference/85607" ext-link-type="uri" xlink:type="simple">https://biostor.org/reference/85607</ext-link></mixed-citation></ref></ref-list></tp:taxon-treatment>
